# Supplementary material for: Upstaging of Patients Diagnosed with Favorable Intermediate-Risk Prostate Cancer—Is Active Surveillance Really a Suitable Approach for All These Patients?
Source: Cancers (Basel). 2025 Oct 27;17(21):3444. doi: 10.3390/cancers17213444 (PMC12607737; doi:10.3390/cancers17213444)
Supplement: Supplementary file 1 [file cancers-17-03444-s001.zip]

Archive with 1 entries (1 files):
- cancers-3914931-supplementary.pdf
